# Supplementary material for: Toll-like receptor 4 and macrophage scavenger receptor 1 crosstalk regulates phagocytosis of a fungal pathogen
Source: Nat Commun. 2023 Aug 14;14:4895. doi: 10.1038/s41467-023-40635-w (PMC10425417; doi:10.1038/s41467-023-40635-w)
Supplement: Supplementary file 4 — Supplementary Data 1 [file 41467_2023_40635_MOESM4_ESM.xlsx]

## Sheet: Sheet1
Supplementary Data 1: List of inhibitors and ligands used to block macrophage pattern recognition receptors (PRRs) and their downstream signalling molecules.
Molecule Name	Target Receptor	Concentration(s) Used	Mode of Action	Cat# [Brand]
TAK-242	TLR4	0.2 μM	Selectively binds to Cys747 of TLR4 and disrupts its interaction with the adaptor molecules, TIRAP and TRAM.	614316 [Sigma-Aldrich]
Low Density Lipoprotein from Human Plasma, oxidised (ox-LDL)	Scavenger Receptors	10 μg/mL	A known scavenger receptor ligand	L34357 [ThermoFisher]
CU CPT 22	TLR2/1	1 μM	Competes with lipoproteins for binding to TLR2/1 and inhibits the release of proinflammatory cytokines TNF-α and IL-1β.	4884 [Tocris]
ODN-2088	TLR9	1 μM	An inhibitory sequence that disrupts the colocalization of CpG oligonucleotides with TLR9 in the endosome	tlrl-2088 [InvivoGen]
TLR3/dsRNA Complex Inhibitor	TLR3	1 μM; 10 μM	A specific and competitive inhibitor of dsRNA binding to TLR3	614310 [Sigma-Aldrich]
Pepinh-MYD	MyD88	20 μM	A peptide that inhibits the homodimerization of MyD88	tlrl-pimyd [InvivoGen]
Pepinh-TRIF	TRIF	20 μM	An inhibitory peptide that obstructs TLR-TRIF interaction.	Tlrl-pitrif [InvivoGen]
B1605906	Inhibitor of nuclear factor kappa-B kinase subunit beta (IKKb)	5 μM	Binds to IKKb and prevents the activation of NF-kB.	A kind gift from Dario Alessi, University of Dundee
MRT67307	TANK-binding kinase 1 (TBK1)	10 μM	Blocks the activity of TBK1 and IKKe thereby preventing the activation of IRF3.	A kind gift from Dario Alessi, University of Dundee
Rat anti-mouse CD16/CD32	FcgRIII/ FcgRII	1.25 μg/mL; 2.5 μg/mL	Recognises a shared extracellular epitope on FcgRIII (CD16) and FcgRII (CD32).	553142 [BD Biosciences]
Rat IgG2b k	Rat isotype control	1.25 μg/mL	Isotype control	15228759 [Invitrogen]
Piceatannol	Spleen Tyrosine Kinase (SYK)	50 mM; 75mM	Blocks SYK-dependent downstream signalling	P0453 [Sigma]
Wortmannin	Phosphatidylinositol 3-kinase (PI3K)	0.1 mM; 20 mM	Irreversible covalent inhibitor of PI3K	S2758 [Selleck Chemicals)
PD184352	Extracellular signal-regulated kinase 1/2 (ERK1/2)	5 mM	A selective inhibitor of MEK1/2, kinases directly upstream of ERK1/2. MEK inhibition blocks the phosphorylation of ERK1/2	A kind gift from Dario Alessi, University of Dundee
VX-745	p38	5 mM	Binds to p38a and inhibits its downstream signalling	A kind gift from Dario Alessi, University of Dundee
JNK-IN-8	c-Jun N-terminal kinase (JNK)	10 mM	Binds the catalytic site of JNK1/2, thereby preventing the phosphorylation of c-Jun transcription factor.	A kind gift from Dario Alessi, University of Dundee
