# Supplementary material for: Toll-like receptor 4 and macrophage scavenger receptor 1 crosstalk regulates phagocytosis of a fungal pathogen
Source: Nat Commun. 2023 Aug 14;14:4895. doi: 10.1038/s41467-023-40635-w (PMC10425417; doi:10.1038/s41467-023-40635-w)
Supplement: Supplementary file 6 — Source Data [file 41467_2023_40635_MOESM6_ESM.xlsx]

## Sheet: Fig 1a,1b,1c,1e,1f
Figure 1a
		DMSO	0.2 μM TAK-242		Unpaired two-sided t test
	# phagocytosed unopsonised C. neoformans per 100 macrophages	8	17		t	3.441
		13	17.5		df	4
		7.5	14.5		P value	0.0263
Figure 1b
		Wildtype	Tlr4-/-		Unpaired two-sided t test
	# phagocytosed unopsonised C. neoformans per 100 macrophages	1.5	12		t	10.18
		2	16		df	4
		2	13.5		P value	0.0005
Figure 1c
		DMSO	0.2 μM TAK-242		Unpaired two-sided t test
	# phagocytosed unopsonised C. neoformans per 100 macrophages	13	16.5		t	3.108
		9.5	15		df	4
		7.5	14.5		P value	0.0359
Figure 1e
		DMSO	0.2 μM TAK-242		Unpaired two-sided t test
	Mean IPR	1.08	1.1		t	0.2319
		0.9	0.65		df	4
		0.875	1		P value	0.828
Figure 1e
		Wildtype	Tlr4-/-		Unpaired two-sided t test
	Mean IPR	2	2.138		t	0.9106
		2	2.065		df	4
		2.429	1.667		P value	0.414

## Sheet: Fig 2a,2b,2c,2d
Figure 2a
	Wildtype iBMDM	oxLDL Concentration (μg/mL)			Unpaired two-sided t test
		0	10		t	5.423
	# phagocytosed unopsonised C. neoformans per 100 macrophages	2.5	1		df	10
		1.5	0.5		P value	0.0003
		3	0.5
		2.5	0
		2	1
		1.5	0
Figure 2b
	Tlr4-/- iBMDM	oxLDL Concentration (μg/mL)			Unpaired two-sided t test
		0	10		t	3.688
	# phagocytosed unopsonised C. neoformans per 100 macrophages	6.5	11.5		df	10
		21	6		P value	0.0042
		15	8.5
		15.5	5
		16	5
		15.5	4.5
Figure 2c		# phagocytosed 18B7 opsonised C. neoformans per 100 macrophages							ANOVA table
		oxLDL Concentration (μg/mL)								df	F (df1, df2)	P value
		0 μg/mL			10 μg/mL				Interaction	1	0.553 (1, 8)	0.4782
	Wildtype	15.5	18.5	21.5	17	19	16		Macrophage Strain	1	172.7 (1, 8)	1.1e-06
	Tlr4-/-	54.5	47.5	51.5	39	51	49.5		ox-LDL treatment	1	1.537 (1, 8)	0.2502
									Residual	8
Figure 2d
	HMDMs	oxLDL Concentration (μg/mL)			Unpaired two-sided t test
		0	10		t	4.613
	# phagocytosed unopsonised C. neoformans per 100 macrophages	20.5	13.5		df	4
		16.5	11		P value	0.0099
		18.5	10.5

## Sheet: Fig 3d
Figure 3d
		Wildtype	Msr1-/-	Marco-/-	DKO		ANOVA summary
	# phagocytosed unopsonised C. neoformans per 100 macrophages	14	2	14.5	3		F	26.96
		9.5	3	12	2		df1, df2	3, 32
		8	2	10	2		P value	7e-09
		15	3	6	9
		12.5	4.5	10.5	6.5
		11	4.5	9.5	3.5
		5	2.5	9	1
		12.5	1.5	9.5	1.5
		8	0.5	11	2

## Sheet: Fig 4a,4b,4c,4d,4e
Figure 4a
	Wildtype iBMDM	Inhibitor Treatment					ANOVA summary
		DMSO	1 μM TLR2i	10 μM TLR3i	1 μM TLR9i		F	3.747
	# phagocytosed unopsosnied C. neoformans per 100 macrophages	1	0	0.5	2.5		df1, df2	3, 32
		4	1	1.5	2.5		P value	0.0205
		3	0	1.5	1.5
		1	1	0.5	1.5
		0.5	1.5	0	0.5
		3	2.5	0.5	1
		1	0	0.5	1.5
		2.5	1.5	0.5	1.5
		3.5	2	2	1.5
Figure 4b
	Tlr4-/- iBMDM	Inhibitor Treatment					ANOVA summary
		DMSO	1 μM TLR2i	10 μM TLR3i	1 μM TLR9i		F	5.403
	# phagocytosed unopsonised C. neoformans per 100 macrophages	22	29	13	18		df1, df2	3, 32
		24	20	16.5	16.5		P value	0.004
		23.5	24.5	15	21
		34	10	12	23.5
		20.5	12.5	14.5	26
		17.5	16	11	29.5
		19.5	15	11	11
		14	17.5	6.5	16.5
		19	15.5	7	12.5
Figure 4c									ANOVA table
		# phagocytosed 18B7 opsonised C. neoformans per 100 macrophages								df	F (df1, df2)	P value
		DMSO			10 μM TLR3i				Interaction	1	0.882 (1, 8)	0.375
	Wildtype	25	14.5	20	17	22	21.5		Macrophage Strain	1	214.1 (1, 8)	5e-07
	Tlr4-/-	79.5	95.5	71	75.5	75.5	73.5		inhibitor	1	0.733 (1, 8)	0.417
									Residual	8
Figure 4d
	Tlr4-/- iBMDM	DMSO	10 μM TLR3i	10 μg/mL oxLDL	TLR3i + oxLDL		ANOVA summary
	# phagocytosed unopsonised C. neoformans per 100 macrophages	9.5	5	4.5	3.5		F	17.38
		11.5	5.5	3.5	6.5		df1, df2	3, 8
		9	6.5	4	5		P value	0.0007
Figure 4e
	Tlr4-/- iBMDM	DMSO	1 μM TLR3i	1 μg/mL oxLDL	TLR3i + oxLDL		ANOVA summary
	# phagocytosed unopsonised C. neoformans per 100 macrophages	7.5	6	7.5	2.5		F	6.933
		6.5	6.5	4	3.5		df1, df2	3, 8
		7	5.5	5.5	4		P value	0.0129

## Sheet: Fig 5a,5b,5c,5d
Figure 5a
	Wildtype iBMDM	Inhibitor Treatment						ANOVA summary
		DMSO	20 μM MyD88i	5 μM IKKbetai	20 μM TRIFi	10 μM TBKi		F	11.45
	# phagocytosed unopsonised C. neoformans per 100 macrophages	3.5	1	0.5	0.5	1		df1, df2	4, 25
		2	0	0	0	1		P value	2e-05
		3	0.5	0.5	0.5	0.5
		2	0.5	0.5	1	1.5
		2.5	1.5	0.5	2.5	0
		4	2	0.5	1.5	1
Figure 5b
	Tlr4-/- iBMDM	Inhibitor Treatment						ANOVA summary
		DMSO	20 μM MyD88i	5 μM IKKbetai	20 μM TRIFi	10 μM TBKi		F	16.38
	# phagocytosed unopsonised C. neoformans per 100 macrophages	31.5	13.5	17	19	10.5		df1, df2	4, 25
		18.5	15	14	12	9		P value	1e-06
		29	14.5	11	19.5	7
		19.5	9	9.5	10	4
		29	8.5	6.5	12	3
		22	10.5	8	7.5	4.5
Figure 5c
		Wildtype	Tlr4-/-	MyD88-/-	Trif-/-			ANOVA summary
	# phagocytosed unopsonised C. neoformans per 100 macrophages	5	25.5	0.5	0			F	52.68
		5	18	0	0.5			df1, df2	3, 8
		8.5	25.5	3	0			P value	1e-05

## Sheet: Fig 6a,6b,6c
Figure 6a
	Tlr4-/- iBMDM	Inhibitor Treatment						ANOVA summary
		Contorl	Isotype Control	1.25 μg/mL CD16/CD32	2.5 μg/mL CD16/CD32			F	18.94
	# phagocytosed unopsonised C. neoformans per 100 macrophages	9.5	8	3	5			df1, df2	3, 8
		8.5	8.5	4.5	3.5			P value	0.0005
		11	9.5	5.5	2
Figure 6b
	Tlr4-/- iBMDM	Inhibitor Treatment						ANOVA summary
		DMSO	50 μM SYKi	75 μM SYKi	0.1 μM PI3Ki	20 μM PI3Ki		F	32.76
	# phagocytosed unopsonised C. neoformans per 100 macrophages	31	10.5	3.5	14	3		df1, df2	4, 13
		31.5	8.5	4	4	2		P value	1e-06
		28.5	8.5	6	9	0.5
		19.5
		29
		22
Figure 6c
	Tlr4-/- iBMDM	Inhibitor Treatment						ANOVA summary
		Contorl	5 μM ERKi	5 μM p38i	5 μM JNKi			F	16.54
	# phagocytosed unopsonised C. neoformans per 100 macrophages	13	7.5	10	13.5			df1, df2	3, 8
		14	6	8	10.5			P value	0.0009
		16	6.5	6	12.5

## Sheet: Sup Fig 2
Supplementary Figure 2
	Wildtype MPI	DMSO	0.2 μM TAK-242		Unpaired two-sided t test
	# phagocytosed unopsonised C. neoformans per 100 macrophages	10.75	16.53		t	7.608
		11	17.65		df	4
		8.75	16		P value	0.0016

## Sheet: Sup Fig 4
Supplementary Figure 4
		Wildtype	Tlr4-/-	MyD88-/-	Trif-/-		ANOVA summary
	Phagocytic Index (%)	26.5	58	36	22		F	14
		32	46	25.5	26		df1, df2	3, 8
		27.5	43	29.5	24		P value	0.0015
